# Supplementary material for: Immunogenicity of BNT162b2, BBIBP-CorV, Gam-COVID-Vac and ChAdOx1 nCoV-19 Vaccines Six Months after the Second Dose: A Longitudinal Prospective Study
Source: Vaccines (Basel). 2022 Dec 26;11(1):56. doi: 10.3390/vaccines11010056 (PMC9865554; doi:10.3390/vaccines11010056)
Supplement: Supplementary file 1 [file vaccines-11-00056-s001.zip]

Archive with 7 entries (7 files):
- FigureS1.tiff
- FigureS2.tiff
- FigureS3.tiff
- FigureS4.tiff
- FigureS5.tiff
- FigureS6.tiff
- Supplementary File S1.pdf
